# Supplementary material for: Genetic Modeling of Lysosomal Storage Disorders (LSDs) in the Brain–Midgut Axis of Drosophila melanogaster During Aging
Source: Cells. 2025 Dec 19;15(1):6. doi: 10.3390/cells15010006 (PMC12786133; doi:10.3390/cells15010006)
Supplement: Supplementary file 1 [file cells-15-00006-s001.zip]

Archive with 1 entries (1 files):
- cells-4023561-supplementary.pdf
